# Supplementary material for: External morphology and developmental changes of tarsal tips and mouthparts of the invasive spotted lanternfly, Lycorma delicatula (Hemiptera: Fulgoridae)
Source: PLoS One. 2019 Dec 26;14(12):e0226995. doi: 10.1371/journal.pone.0226995 (PMC6932783; doi:10.1371/journal.pone.0226995)
Supplement: S1 Table — (CSV) [file pone.0226995.s001.csv]

Column descriptions:
	Label	sampleID
	Stage	Spotted lanternfly stage (1-4 instars; 'a'-adults)
	Labium_L	Labium length	Distance from the labial tip to the base of the first labial segment; µm
	Labium1_L	Last segment length	Distance from the labial tip to the base of the last labial segment; µm
	Labium1_W	Last segment width	Maximum width of the last labial segment; µm
	Stylet_L	Stylet fascicle length	Distance from the tip of the stylet fascicle to the base of the stylets; µm
	Stylet_exposed_L	Exposed stylets length	Distance from the apex of stylet fascicle extended from labial tip to the labial tip
Label	Stage	Labium_L	Stylet_L	Labium1_L	Labium1_W	Stylet_exposed_L
un1	1	NA	2121.101013	NA	NA	NA
un1a	1	3733.290724	NA	936.4137188	212.5121947	NA
un1b	1	NA	1728.930816	NA	NA	NA
un1f	1	NA	2214.647227	NA	NA	NA
un1g	1	2593.503851	2278.086096	912.5194468	250.0164974	NA
1-0034	1	1346.293905	NA	633.4864363	142.3718574	NA
1-mouthparts	1	NA	994.1171919	NA	NA	NA
un2c	2	2469.581729	2217.713891	966.5571138	205.7790436	NA
un2d	2	3544.420784	3282.127764	1195.573505	291.36326	NA
un2e	2	4212.66029	3236.856176	1349.460462	317.0647064	NA
un2f	2	3863.267186	3076.818227	1203.478413	313.8788153	NA
un2g	2	3579.288046	3133.248711	1170.026039	232.5101434	164.7109565
2-0043	2	2081.304653	1835.5837	671.5716991	165.4829761	NA
2-0122	2	712.2448202	1562.707014	713.8694994	149.7123679	NA
3_0064	3	3581.278192	2587.743306	1040.581829	213.8400972	NA
1A3	3	3717.659384	1881.064033	775.5544764	191.1694104	NA
1B3	3	3105.838686	2229.104733	825.8677163	204.4319587	NA
1c3	3	2879.175836	2238.942007	876.3376501	173.1317361	NA
1d3	3	2133.662648	1488.597437	620.565801	162.7490351	NA
1e3a	3	2894.225244	2021.064723	813.9796356	199.1276929	NA
1e3b	3	3058.474576	2258.55776	800.7227801	202.3174936	NA
1f3a	3	2678.870159	2032.562984	774.1344607	172.8186752	NA
1f3b	3	3167.845086	2202.761441	841.248279	198.3583622	130.3149855
1g3a	3	3307.555567	2067.33303	863.5955679	185.6502347	66.52574825
1g3b	3	2781.089574	2006.984287	747.8942097	194.5184701	147.9399078
2a3	3	2200.999422	1480.452557	633.5328372	151.9237818	84.22406205
2d3a	3	2987.00942	2159.55208	788.5493868	262.0341533	NA
2d3b	3	3195.850538	2297.445268	869.5882325	249.3407714	101.2037662
m23a	3	2789.558572	1916.00174	811.0845871	242.2726901	NA
m23b	3	3259.04773	2306.774342	852.3119631	185.4014101	NA
TT3a	3	3171.588052	2306.45944	813.0619237	213.9398261	99.90622834
TT3b	3	4715.66203	2129.708147	754.0430065	176.6109289	103.6326566
4-0076	4	5320.901356	3639.056983	1550.616878	314.5901596	NA
4-0166	4	NA	NA	NA	242.5575769	NA
m24a	4	4640.45682	3126.380946	1150.14616	263.4045497	120.1409009
m24b	4	4023.68384	2762.615854	1004.279213	284.3927809	143.626796
TT4a	4	4435.571267	3483.577239	1091.689934	256.4149213	243.9011166
TT4b	4	4671.284757	3204.676946	988.0913825	253.9769983	129.8112746
2b4a	4	3926.303449	2723.933935	1006.346701	203.9639719	91.18053286
2b4b	4	4578.923816	3229.847825	1139.60381	275.1417481	69.48046371
2c4a	4	4228.541223	3392.063467	1174.999752	300.998867	316.5134699
2c4b	4	4286.556396	3342.31692	1017.239716	234.8852882	259.6276952
2d4a	4	3938.304903	2868.306055	1096.51199	218.2268975	101.718147
2d4b	4	3991.624988	3163.689171	1002.195541	247.0228456	410.5908219
2e4a	4	4377.932517	2943.966077	1143.24483	234.8310359	234.7876251
2e4b	4	3806.412106	2849.569051	961.5559548	194.3842731	NA
2f4a	4	4361.66941	2806.040954	317.2191775	1089.609876	NA
2f4b	4	4834.421242	3133.797317	1219.781822	244.3243013	95.75313531
2g4a	4	4550.492591	3284.307972	1156.083764	299.2285478	95.40367014
2g4b	4	4576.216935	3414.030721	1149.017853	255.5399484	133.0514965
2h	4	4730.568341	3242.948539	1078.664221	300.3936772	NA
1a4a	4	5028.283732	3979.474976	1329.491503	250.1766112	441.2109251
1a4b	4	4018.782954	3046.196664	270.9087982	289.7809714	NA
1b4a	4	4438.358938	3340.225795	1073.905702	243.6715502	295.7011725
1b4b	4	3702.215239	3098.03965	1043.197712	193.1047508	309.6467996
1e4a	4	4288.102717	3561.881486	1049.832279	220.4026409	NA
1e4b	4	3932.953888	3079.526157	1045.651934	213.3902438	NA
1f4a	4	4001.576992	3330.525937	1093.603103	310.4964904	390.796025
1f4b	4	4364.78839	3127.28875	1064.429176	246.9969936	NA
1g4a	4	4565.090801	3238.508743	1164.72913	281.2304713	NA
1g4b	4	3996.083834	3031.423049	1053.098442	241.1206675	227.446626
abf2	a	13299.51905	12045.97302	3109.736907	538.0848718	NA
adm2	a	13609.10354	11697.9005	3375.112959	371.4140952	450.8939241
aem	a	14871.14097	10938.97682	3324.403296	397.5277866	NA
m1	a	12143.94306	10075.85908	2884.935704	392.7706488	594.9033834
mm1	a	11201.99582	7949.328097	2851.897398	486.165551	NA
male0182	a	NA	NA	NA	244.3768465	NA
female0206	a	NA	NA	1938.127929	265.192001	NA
male0081	a	NA	NA	1739.149544	285.1759336	NA
female0090	a	NA	NA	1251.6852	159.5578341	NA
