# Supplementary material for: External morphology and developmental changes of tarsal tips and mouthparts of the invasive spotted lanternfly, Lycorma delicatula (Hemiptera: Fulgoridae)
Source: PLoS One. 2019 Dec 26;14(12):e0226995. doi: 10.1371/journal.pone.0226995 (PMC6932783; doi:10.1371/journal.pone.0226995)
Supplement: S2 Table — (CSV) [file pone.0226995.s002.csv]

Column descriptions:
	Label	sampleID
	Stage	Spotted lanternfly stage (1-4 instars; 'a'-adults)
	DistClawTips	Tarsal claw spread 1	Distance between tarsal claw tips from the dorsal view; µm
	DistClawCurves	Tarsal claw spread 2	Distance between bending centers of the external arcs of the tarsal claws from the dorsal view; µm
	ClawsSpread	Proximity of tarsal claws to the arolium 1	Distance between the lateral margin of the arolium and tarsal claw tips from the dorsal view; µm
	ClawsSpread2	Proximity of tarsal claws to the arolium 2	Distance between the lateral margin of the arolium and bending centers of the external arcs of the tarsal claws from the dorsal view; µm
	AroliaW	Arolium width	The maximum anterior width of the arolium; µm
	AroliaDistCenterTip	Arolium lateral length	Length of the lateral margin of the arolium; µm
	Angle	Arolium spread	The angle between the lateral margins of the arolium from the dorsal view; degrees
Label	Stage	DistClawTips	DistClawCurves	AroliaW	AroliaDistCenterTip	ClawsSpread	Angle	ClawsSpread2
un1a2	1	177.780689	NA	NA	NA	NA	NA	NA
un1f	1	111.978057	NA	NA	NA	NA	NA	NA
un1g	1	277.666355	215.250787	230.567805	166.917124	23.549275	43.68281378	-7.658509
1-stylet0101	1	181.5941926	148.9746283	147.2176775	112.9363792	17.18825755	40.67538285	0.8784754
1d3	2	426.297607	413.907038	343.778143	264.634786	41.259732	40.50641415	35.0644475
un2c	2	319.587033	308.099374	257.949822	184.190034	30.8186055	44.44525222	25.074776
un2d	2	427.180795	409.544311	344.50049	269.647738	41.3401525	39.70219499	32.5219105
un2e	2	461.197221	469.693065	388.464635	287.679791	36.366293	42.46723239	40.614215
un2f	2	457.337441	449.542013	390.155925	289.889841	33.590758	42.29424747	29.693044
un2g1	2	449.666594	431.323359	343.489363	274.496156	53.0886155	38.73156028	43.916998
2-0125	2	233.0906413	244.3841447	212.5524924	145.5253082	10.26907445	46.91103915	15.91582615
1a3	3	621.666064	609.40572	482.059974	350.617513	69.803045	43.42813665	63.672873
1b3	3	976.685404	1066.39615	749.49745	614.437969	113.593977	37.58262658	158.44935
1c3	3	976.685404	1066.39615	749.49745	614.437969	113.593977	37.58262658	158.44935
1e3a	3	661.225895	590.53406	477.324482	353.362716	91.9507065	42.48545385	56.604789
1f3a	3	611.247355	611.116151	465.502211	383.582927	72.872572	37.35716187	72.80697
1g3a	3	716.54797	762.824924	548.025862	426.658923	84.261054	39.95826654	107.399531
m23a	3	680.853319	660.798569	474.715229	343.808932	103.069045	43.65992119	93.04167
2d3a	3	539.971606	586.040935	462.282648	396.137609	38.844479	35.69620713	61.8791435
3_0053	3	393.9518293	422.91116	274.8955156	237.6912243	59.52815685	35.32838032	74.0078222
3-0145	3	423.4479277	447.0115592	319.0726558	211.8376252	52.18763595	48.8602084	63.9694517
2d4b	4	984.882468	1056.973071	686.837094	620.627284	149.022687	33.59652562	185.0679885
2c4b	4	1001.327637	1058.455344	654.499856	541.389475	173.4138905	37.19021255	201.977744
bc4a	4	732.089911	790.842722	592.252056	548.838972	69.9189275	32.65300577	99.295333
bc4b	4	890.16059	921.803358	615.748639	545.866369	137.2059755	34.33360122	153.0273595
2d4a	4	943.908175	952.83952	656.256629	562.723945	143.825773	35.66937592	148.2914455
2d4b	4	996.185365	1081.245633	700.444739	566.29482	147.870313	38.20269067	190.400447
2e4a	4	1006.316304	1092.855186	694.33192	581.265095	155.992192	36.67385769	199.261633
2g4a	4	874.99863	938.249703	658.27624	565.586011	108.361195	35.58723207	139.9867315
2g4b	4	976.685404	1066.39615	749.49745	614.437969	113.593977	37.58262658	158.44935
2h4	4	567.65081	675.006273	1046.711938	1112.804541	-239.530564	28.05400493	-185.8528325
4-0079	4	547.3763505	566.4668029	378.4364742	376.688602	84.46993815	30.15361229	94.01516435
4-0164	4	541.0094913	586.5787191	361.2655353	209.5628412	89.871978	59.53628024	112.6565919
abf3	a	680.853319	660.798569	474.715229	343.808932	103.069045	43.65992119	93.04167
adm4	a	1506.759948	1526.419124	848.796072	588.435342	328.981938	46.15623956	338.811526
aem	a	1035.471808	1165.309436	744.472388	582.903302	145.49971	39.68675625	210.418524
m3	a	1260.456461	1232.90167	725.187177	488.180765	267.634642	47.96573443	253.8572465
mm3	a	1173.41996	1204.731934	677.332372	376.023692	248.043794	64.24379582	263.699781
male0191	a	902.3756616	886.3414885	453.7552598	267.1600551	224.3102009	58.12692034	216.2931144
female0212	a	932.6633825	954.8504873	470.9342961	270.6904893	230.8645432	60.44422794	241.9580956
male0086	a	710.2973006	728.9682152	456.0921911	319.4637141	127.1025548	45.54824363	136.4380121
female 0093	a	753.1479495	814.452339	487.2642718	385.7905423	132.9418389	39.16191266	163.5940336
